# Supplementary material for: Characterization of fossilized relatives of the White Spot Syndrome Virus in genomes of decapod crustaceans
Source: BMC Evol Biol. 2015 Jul 19;15:142. doi: 10.1186/s12862-015-0380-7 (PMC4506587; doi:10.1186/s12862-015-0380-7)
Supplement: Additional file 3: — XLS spreadsheet summarizing pairwise similarity values (%) between protein sequences shared by WSSV and WSSV-like sequences from the three decapod libraries. Each sheet corresponds to a single MAFFT alignment. The lengths of the resulting alignments are indicated in the A1-cells. This file served as the input for Figure 3; in cases of multiple alignments per gene only one of them was used, others being labeled with a “no hive” flag. [file 12862_2015_380_MOESM3_ESM.xls]

## Sheet: wsv001
488
		Metopaulias depressus wsv001	WSSV wsv001
	Metopaulias depressus wsv001
	WSSV wsv001	29.7

## Sheet: wsv011
334	no hive
		Metopaulias depressus wsv011	Penaeus monodon FAM346 wsv011	Penaeus monodon FAM43 wsv011	WSSV wsv011
	Metopaulias depressus wsv011
	Penaeus monodon FAM346 wsv011	29.9
	Penaeus monodon FAM43 wsv011	35	32.3
	WSSV wsv011	55.1	33.8	40.1

## Sheet: wsv011 1
1011
		Metopaulias depressus wsv011	Penaeus monodon FAM43 wsv011	WSSV wsv011
	Metopaulias depressus wsv011
	Penaeus monodon FAM43 wsv011	28.8
	WSSV wsv011	49.5	31.9

## Sheet: wsv021
91
		Metopaulias depressus wsv021	Penaeus monodon FAM6 wsv021	WSSV wsv021
	Metopaulias depressus wsv021
	Penaeus monodon FAM6 wsv021	23.1
	WSSV wsv021	35.2	34.1

## Sheet: wsv023
249
		Metopaulias depressus wsv023	Penaeus monodon FAM6 wsv023	WSSV wsv023
	Metopaulias depressus wsv023
	Penaeus monodon FAM6 wsv023	24.5
	WSSV wsv023	39.8	27.7

## Sheet: wsv025
115
		Metopaulias depressus wsv025	WSSV wsv025
	Metopaulias depressus wsv025
	WSSV wsv025	34.8

## Sheet: wsv026
1018
		Metopaulias depressus wsv026	Penaeus monodon FAM124 wsv026	Penaeus monodon FAM574 wsv026	WSSV wsv026
	Metopaulias depressus wsv026
	Penaeus monodon FAM124 wsv026	43.7
	Penaeus monodon FAM574 wsv026	31.7	33
	WSSV wsv026	60.3	41.7	34.7

## Sheet: wsv035
88
		Metopaulias depressus wsv035	Penaeus monodon FAM179 wsv035 frag2	WSSV wsv035
	Metopaulias depressus wsv035
	Penaeus monodon FAM179 wsv035 frag2	31.8
	WSSV wsv035	52.3	39.8

## Sheet: wsv035 1
572	no hive
		Penaeus monodon FAM179 wsv035 frag1	Penaeus monodon FAM209 wsv035	WSSV wsv035
	Penaeus monodon FAM179 wsv035 frag1
	Penaeus monodon FAM209 wsv035	35
	WSSV wsv035	38.6	30.6

## Sheet: wsv037
496
		Metopaulias depressus wsv037	Penaeus monodon FAM411 wsv037	WSSV wsv037
	Metopaulias depressus wsv037
	Penaeus monodon FAM411 wsv037	36
	WSSV wsv037	58.1	33.4

[truncated: 78 more sheets: wsv037 1, wsv045, wsv064&063, wsv078, wsv115, wsv119, wsv131, wsv133, wsv134, wsv136, wsv137, wsv139, wsv139 1, wsv143, wsv147, wsv151, wsv161, wsv166, wsv172, wsv188 …]
